# Supplementary material for: Discovery and Characterization of ZL-2201, a Potent, Highly Selective, and Orally Bioavailable Small-molecule DNA-PK Inhibitor
Source: Cancer Res Commun. 2023 Sep 1;3(9):1731–42. doi: 10.1158/2767-9764.CRC-23-0304 (PMC10473160; doi:10.1158/2767-9764.CRC-23-0304)
Supplement: Table S1 — ZL-2201 anti-proliferative IC50s and ATM mutational and VAF status [file crc-23-0304-s02.xlsx]

## Sheet: Table S1.
	Supplementary Table S1. ZL-2201 anti-proliferative IC50s and ATM mutational and VAF status
	Cell Line	ATM variant (VAF)	Avg IC50 (uM)	SD	N
	H1703	V1521L (0.43)	3.98	0.31	6
		G1998E (0.45)
	H522	S1905Ifs (N/A)	13.46	1.26	3
	H1373	E2943* (0.66)	18.1	4.44	4
	H23	Q1919P (1)	16.68	0.33	2
	H1395	T2666A (N/A)	10.81	1.01	2
	A549		30.28	5.69	5
	A549 ATM-/-		8.55	1.21	3
	MO59J		40.89	7.42	3
	MO59K		12.29	4.46	3
	FaDu		11.3	1.98	2
	FaDu ATM-/-		1.7	0.14	2
	VAF: Variant Allele Frequency
